# Supplementary material for: Adipose tissue depot volume relationships with spinal trabecular bone mineral density in African Americans with diabetes
Source: PLoS One. 2018 Jan 24;13(1):e0191674. doi: 10.1371/journal.pone.0191674 (PMC5783409; doi:10.1371/journal.pone.0191674)
Supplement: S1 Table — (XLSX) [file pone.0191674.s001.xlsx]

## Sheet: paper_data
id2	gender	Diabetes duration, years	time between visits, years	lumbar vBMD, baseline	Thoracic vBMD, baseline	pericardial adipose volume, baseline	Visceral adipose volume, baseline	subcutaneous adipose volume, baseline	intermuscular adipose volume, baseline	lumbar vBMD, followup	Thoracic vBMD, followup	pericardial adipose volume, followup	Visceral adipose volume, followup	subcutaneous adipose volume, followup	intermuscular adipose volume, followup
18616	M	7	13.4493	154.093	159.546	.	218.334	349.803	10.991	130.748	182.005	109.886	387.902	415.951	7.682
21517	M	8	11.6877	181.367	200.867	.	201.096	316.579	6.192	170.501	227.695	102.425	324.912	286.896	17.137
25418	M	3	11.5534	237.625	232.762	.	404.677	268.393	10.08	190.741	214.411	188.529	427.808	183.73	7.313
35518	F	3	11.1452	137.125	163.55	.	170.619	260.22	10.457	131.074	180.512	166.109	264.368	317.106	9.377
35918	M	10	11.6795	90.55	127.862	.	106.244	162.87	9.425	59.2312	89.1741	35	52.605	137.217	8.802
37718	F	13	10.6274	132.2	137.475	.	115.809	500.045	3.736	159.892	.	92.196	183.031	687.613	13.44
42918	M	19	10.1781	122.7	118.037	.	259.537	296.354	9.304	106.888	101.553	120.984	278.568	264.933	18.034
45618	M	5	9.88767	131.675	132.338	.	173.783	246.334	1.054	120.667	112.244	124.557	176.673	369.336	13.289
48218	M	15	10.4164	165.95	165.562	.	251.317	698.833	15.845	53.8811	184.768	189.138	340.399	683.722	25.001
52318	M	5	9.84384	305.625	322.075	.	139.274	225.758	1.708	267.816	265.005	109.09	271.163	311.966	4.26
52818	M	10	8.68493	148.525	152.25	.	102.034	142.46	3.862	120.502	143.106	113.201	150.273	147.008	8.669
53318	M	9	8.51507	182.45	206.463	.	187.373	172.71	5.87	171.004	207.116	124.372	240.896	273.452	24.852
90018	F	5	5.78356	194.8	232.225	79.53	208.139	804.714	7.22	202.902	213.35	79.057	204.403	780.517	10.777
90218	F	22	6.24657	147.133	180.15	88.204	258.81	504.894	22.807	131.098	175.973	90.658	153.537	340.249	22.49
90418	F	6	5.36986	201.283	215.4	61.306	174.341	558.554	6.683	152.694	183.707	67.61	159.18	493.912	7.15
90918	F	9	5.22466	163.883	210.96	74.801	193.062	277.651	3.914	124.177	161.6	72.634	135.026	256.042	5.848
91018	F	13	5.93425	198.1	203.9	46.551	86.524	365.431	4.402	161.27	174.992	39.728	55.969	298.218	4.754
91118	F	21	6.18356	225.2	242.42	54.661	174.31	767.929	23.272	240.19	230.675	47.742	127.318	888.58	27.697
91218	F	12	6.56712	201.86	195.4	35.098	87.34	493.836	3.321	166.377	193.34	69.839	147.164	612.737	15.266
91318	F	8	6.03836	245.9	260.96	126.189	187.669	486.991	12.228	252.363	300.37	170.739	258.751	496.978	23.622
91418	F	11	5.81096	100.9	166.05	92.253	122.111	798.385	12.65	83.6387	117.327	98.518	154.118	785.498	16.332
91518	F	9	6.49863	146.583	144.6	74.637	115.416	531.849	11.249	149.596	151.536	100.167	120.129	707.597	13.741
91618	M	13	5.56164	.	174.72	208.407	329.604	575.883	3.314	155.362	134.767	130.205	219.571	660.766	6.786
91718	F	27	5.66849	156.85	167.82	60.962	188.224	346.896	6.273	146.105	157.922	72.302	171.671	371.62	9.103
91818	M	5	5.8	223.467	250.625	100.332	185.447	145.001	2.284	218.549	231.917	88.414	139.265	139.685	5.159
91918	F	8	5.05479	242.475	228.525	59.145	144.61	563.201	8.731	202.074	204.265	78.051	203.786	666.594	15.785
92118	F	8	4.70137	93.5833	122.275	98.05	147.948	440.332	23.432	98.6472	132.654	101.263	165.446	453.695	21.882
92218	F	6	5.50959	120.3	167.66	79.193	156.989	243.011	4.954	101.866	241.721	78.275	158.272	288.56	5.04
92318	M	10	5.76986	204.65	257.02	130.684	353.381	427.956	8.424	204.065	235.004	137.874	391.655	456.433	11.293
92418	M	29	5.16438	120.717	138.06	82.623	120.606	166.7	2.456	87.066	107.059	110.553	120.382	231.154	6.037
92618	M	14	5.77534	220.767	252.175	172.728	305.388	577.273	9.071	197.1	230.913	171.497	172.717	589.223	10.729
92718	F	10	6.15343	136.433	147.2	45.987	99.37	292.949	4.197	133.405	136.605	69.967	109.329	297.722	3.617
92918	M	12	5.67123	176.9	196.675	155.821	193.732	526.969	13.122	146.376	183.473	154.231	224.342	597.917	28.348
93018	F	5	6.01096	259.283	245.4	66.385	325.081	485.201	3.476	244.172	228.846	69.243	256.195	476.848	5.05
93118	F	8	5.85753	277.85	295.96	64.365	115.38	837.651	4.49	266.777	266.994	63.694	117.378	841.831	8.55
93218	F	7	6.36986	148.267	172.92	121.279	284.102	637.697	19.705	93.1931	127.591	128.163	212.507	345.835	15.304
93318	M	1	5.38356	225.783	304.06	106.371	206.325	413.1	20.499	228.577	249.951	135.656	246.057	478.151	24.669
93418	M	4	5.99726	219.3	220.725	131.59	174.992	661.433	6.308	206.128	218.398	144.318	180.27	707.198	13.381
93618	M	18	5.10411	216.86	225.45	54.185	113.27	219.066	4.225	192.055	192.246	65.926	158.806	201.108	1.831
93718	M	9	5.17534	153.85	183.1	258.958	306.768	336.34	11.067	129.418	160.218	249.919	307.128	231.709	11.714
93818	F	12	6.36438	115.45	115.675	62.819	117.202	304.699	8.239	121.756	120.496	90.384	170.045	488.643	19.295
93918	F	6	5.24384	252.55	280.2	119.442	199.294	844.266	13.432	227.34	260.672	113.512	183.191	780.825	15.144
94018	F	3	9.99178	113.06	132.34	162.547	233.767	516.121	6.165	94.5747	105.246	199.654	251.658	528.784	11.82
94218	M	4	5.27123	181.467	208.85	101.055	163.674	324.632	6.631	156.678	183.263	105.846	159.123	315.928	8.216
94318	F	11	5.70137	260.583	271.9	87.601	120.742	337.307	3.119	247.171	246.304	100.983	138.292	333.673	3.069
94618	M	9	6.29041	174.9	220.46	139.698	99.108	624.029	14.949	183.221	195.674	144.829	107.536	627.455	14.978
94718	M	7	6.48767	85.24	89	69.537	54.891	145.273	5.233	70.9087	64.0555	56.713	49.031	79.611	7.574
94818	M	7	5.2137	237.94	289.125	60.464	193.035	397.604	1.614	214.35	255.746	59.215	178.962	361.008	2.558
95318	F	18	6.03562	197.183	188.925	74.74	142.174	536.086	9.451	146.426	174.196	70.758	97.067	390.398	11.022
95418	F	9	6.59452	308.45	334.75	92.209	190.589	674.486	7.982	266.391	258.148	113.005	260.403	730.271	11.897
95918	F	23	6.39452	199.867	214.15	46.332	104.663	315.976	9.439	205.175	230.586	52.81	117.645	331.431	8.702
96118	M	7	6.03288	180	222.86	75.915	146.146	699.748	6.833	161.602	180.363	65.667	107.751	654.546	14.751
96218	M	7	6.33973	217.033	228.04	87.268	268.883	608.091	10.169	192.765	.	93.827	233.786	524.997	10.705
96418	F	7	7.25206	142.975	172	102.236	168.471	409.233	24.679	111.67	139.797	122.383	158.498	335.233	28.157
96518	F	35	5.7452	198.75	222.75	75.176	180.933	265.679	11.726	171.432	188.932	77.668	180.447	264.888	13.153
96618	M	2	5.30959	217.6	245.14	122.558	187.707	546.047	2.141	184.843	219.906	125.058	231.178	547.302	2.965
96718	M	14	5.85205	184.9	246.64	127.238	211.971	193.971	3.016	165.874	203.013	85.481	171.301	179.82	2.968
97018	F	6	7.28219	187.95	211.175	66.25	179.086	459.511	6.952	157.407	196.248	71.86	199.656	439.45	6.316
97218	M	2	6.75068	203.88	226.48	65.509	115.69	529.417	8.91	187.378	207.125	91.367	139.618	548.798	19.753
97318	M	27	5.91507	164.083	194.275	63.318	155.229	309.901	8.188	129.788	166.371	57.904	84.658	244.434	7.581
97418	M	5	4.93973	148.367	170.8	73.096	173.921	423.033	6.035	129.374	155.694	75.852	219.919	417.315	6.965
97618	F	4	5.81918	208.56	224.975	119.262	268.647	675.303	41.206	216.525	241.291	115.259	238.6	655.908	50.289
97818	F	5	5.91233	123.15	142.34	91.214	110.953	651.359	18.005	112.32	133.353	74.433	97.83	500.838	13.383
97918	F	9	5.92877	228.125	274.35	40.268	167.761	712.418	9.694	218.362	233.371	42.851	212.657	712.899	7.382
98118	M	13	7.24657	145.3	132.825	106.105	131.55	332.04	22.652	123.9	110.393	74.756	58.408	246.817	23.644
98218	F	4	6.12055	265.633	309.68	58.443	85.485	484.647	3.567	216.691	238.579	82.191	99.277	517.826	5.987
98518	M	1	4.92329	156.967	170.42	64.646	161.939	406.015	2.791	140.981	147.915	77.098	126.274	377.308	3.736
98618	F	8	6.36438	275.217	309.433	80.24	96.476	441.043	4.499	272.447	271.678	71.693	100.593	469.129	8.278
98818	M	9	5.67397	168.617	199.475	56.797	131.478	241.79	8.869	148.705	171.847	62.672	144.894	254.745	7.186
98918	M	12	5.84932	145.117	193.34	154.424	237.276	416.886	9.342	131.418	166.156	157.015	232.32	440.871	9.286
99018	F	10	6.29589	162.633	208.867	66.842	222.518	727.677	8.528	.	198.325	77.976	224.974	768.22	31.893
99118	M	3	6.12603	202.7	234.1	89.59	153.742	333.428	12.283	163.021	188.636	90.065	136.983	346.498	18.299
99318	F	9	5.69041	161.033	202.34	83.455	155.248	419.793	2.201	129.392	158.009	74.596	142.627	387.296	1.843
99418	F	4	6.2	204.86	243.14	40.083	136.475	715.634	6.032	161.777	196.091	37.384	119.502	740.801	9.883
99518	F	5	5.42192	251.72	306.05	118.798	269.313	639.379	13.384	230.886	259.734	108.033	242.388	613.201	9.758
99618	F	9	5.22192	138.35	163.4	114.556	97.499	178.69	5.145	127.762	177.797	96.929	79.389	221.205	4.26
99718	M	35	5.34246	148.08	170.3	91.318	207.445	653.991	21.482	140.917	160.321	116.882	230.853	699.322	32.115
99818	F	4	6.27671	156.15	209.16	62.737	222.187	593.175	5.717	137.332	178.263	67.194	240.81	608.274	9.017
99918	M	3	5.44658	237.433	225.5	29.679	37.224	172.485	1.991	227.684	222.739	48.624	65.236	276.883	2.739
100118	M	10	5.73699	191.12	189.875	143.488	328.447	428.28	11.919	179.518	158.943	137.981	237.796	397.822	13.845
100318	M	1	4.90411	164.917	175.6	104.143	286.631	315.813	6.171	159.851	145.631	101.331	261.65	289.118	5.932
100418	F	5	6.56712	107.6	108.48	70.441	129.559	366.01	17.302	99.9092	97.1664	81.898	145.004	310.459	24.02
100718	F	5	5.58082	169.06	212.04	47.07	152.626	461.089	6.149	152.234	177.85	64.709	230.665	487.401	13.115
100818	F	17	5.73151	273.367	322.425	51.234	234.396	765.01	12.191	280.065	352.57	51.171	259.509	681.524	32.565
100918	M	20	6.48767	206.94	219.575	153.388	203.612	705.411	22.497	210.202	.	211.591	313.944	676.872	48.75
101018	M	8	4.73425	246.733	254.175	72.927	159.454	311.115	1.28	217.166	202.505	79.856	178.349	367.181	3.261
101118	M	20	5.49041	180.4	231.2	111.184	273.039	623.805	18.606	191.221	215.748	114.311	256.839	640.294	17.18
101218	F	10	5.81918	176	174.4	84.308	124.805	530.34	18.287	173.694	161.238	87.495	129.785	460.769	10.1
101318	F	4	5.35616	135.733	213.133	63.406	156.333	391.266	13.235	122.329	192.813	64.664	167.639	369.317	12.05
101518	M	3	4.74521	218.6	256.95	139.876	376.887	410.847	8.781	198.79	244.902	146.065	379.003	389.395	7.332
101918	F	5	5.45753	233.44	237.9	79.286	166.557	579.95	10.64	216.697	238.777	83.166	166.793	565.354	12.567
102218	F	8	6.01644	177.3	181.85	130.998	314.808	697.851	20.508	.	182.065	134.888	341.019	705.058	24.591
102318	M	2	5.18082	88.0167	139.175	132.133	225.427	406.696	5.281	79.6958	135.025	191.957	194.664	423.028	10.834
102418	F	14	5.30959	135.817	168.72	67.652	329.387	242.836	5.04	123.531	156.413	87.841	329.415	264.452	4.251
102718	F	5	6.11781	220.7	284.025	92.628	176.62	599.862	16.845	186.272	244.367	87.578	179.388	410.651	14.716
102818	F	4	5.83836	206.6	233.42	55.02	120.824	446.169	12.469	170.344	203.266	55.715	111.599	230.111	11.377
103018	F	15	2.59726	200.9	246.175	68.19	93.057	360.6	6.981	185.415	223.146	79.164	87.643	319.488	14.643
103118	F	26	5.34247	239.6	302.825	117.058	286.958	727.024	19.39	235.503	313.419	135.956	325.83	653.879	20.473
103218	F	8	5.93151	189.383	221.36	57.194	219.741	644.046	10.557	182.179	192.533	64.382	218.875	734.789	12.226
103318	F	12	6.22192	164.05	204.18	86.828	132.882	479.428	11.249	140.8	196.591	76.341	96.962	356.264	14.994
103418	M	3	5.6411	230.6	228.575	54.205	170.734	322.025	9.424	192.644	184.534	68.722	219.822	372.837	14.19
103818	M	12	4.81096	155.54	173.66	209.028	329.99	234.602	16.654	145.688	142.199	207.883	455.505	459.13	14.322
104118	F	4	5.26849	232.067	274.65	49.591	138.111	400.181	6.084	207.879	244.653	38.01	141.423	376.05	13.008
104218	F	5	5.60822	.	231.18	87.039	136.17	836.042	14.873	195.855	206.768	75.929	110.316	862.273	14.98
104318	F	15	5.97534	155.867	216.46	73.351	204.963	485.675	6.538	145.259	154.661	73.413	143.893	344.198	11.422
104518	F	28	5.18904	80.55	104.52	58.569	181.143	626.587	30.663	68.0411	88.7476	72.627	145.39	586.276	38.969
104818	M	15	4.61644	178.35	197.52	27.814	79.813	147.112	7.331	166.896	202.848	31.35	92.757	148.892	4.012
104918	F	17	5.08219	138.22	199.2	85.388	171.988	824.086	9.801	133.467	181.002	107.047	204.334	816.969	12.655
105018	F	9	5.91781	243.517	285.8	58.47	123.417	373.337	2.718	141.576	169.273	65.456	119.204	344.321	11.502
105718	F	7	4.2274	109.517	129.96	161.075	295.746	434.252	16.673	113.702	135.499	199.814	273.246	306.305	20.817
105818	F	18	5.15343	251.433	275.58	48.058	129.945	634.775	8.516	269.025	277.405	57.679	169.563	680.868	16.742
105918	M	8	4.46849	164.42	210.22	231.521	360	421.395	23.024	140.137	137.161	313.401	378.413	404.529	32.353
106018	F	14	5.36438	147.3	183.86	42.286	139.181	791.258	10.875	126.813	.	45.015	126.626	640.892	19.839
106318	M	24	5.42192	117.183	124.72	102.433	259.49	326.25	25.665	161.663	111.683	110.272	222.497	295.222	37.164
106418	F	6	5.63562	198.333	218.45	148.537	210.869	417.284	14.029	188.424	223.31	129.873	200.56	339.96	22.235
106518	M	3	6.27671	221.867	246.75	50.065	71.194	473.139	5.095	218.925	217.644	110.139	181.973	826.532	22.213
106718	F	13	5.50411	170.56	216.1	124.98	201.347	700.383	25.999	175.304	225.289	132.32	197.766	710.873	29.671
106818	M	3	5.1589	181.04	203.08	121.383	271.659	293.073	8.08	169.712	174.437	146.653	304.551	345.57	14.72
107018	F	19	5.93151	200.6	244.2	109.675	282.643	522.934	9.172	199.96	219.261	116.713	267.594	438.139	17.635
107118	F	8	5.05205	220.55	262.1	48.048	198.734	423.009	8.864	209.119	243.999	47.903	193.46	423.062	6.296
107218	M	4	6.5863	101.65	140.28	79.428	240.612	356.953	12.629	105.654	126.793	80.549	272.577	374.395	14.007
107318	M	4	5.08219	199.833	215.04	36.038	62.275	94.898	8.242	183.592	189.409	48.466	75.715	122.318	10.225
107518	F	7	5.86027	138.06	162.86	81.717	166.507	473.669	7.321	135.747	145.708	75.912	162.318	541.965	20.587
107718	F	5	5.39178	170.733	197.075	101.617	140.979	445.502	11.122	154.316	202.966	108.607	141.78	417.003	9.392
108118	M	5	4.9863	137.85	190.75	59.8	86.589	227.854	4.48	119.24	167.279	60.001	83.902	199.344	6.079
108218	M	5	4.61096	175.3	201.175	107.02	237.012	647.471	15.041	165.748	186.343	105.5	241.871	665.528	17.016
108318	M	19	4.45205	129.333	144.66	131.952	189.602	386.593	7.069	113.389	132.717	170.439	373.177	487.217	14.227
108418	F	8	5.43288	134.083	141.38	68.096	120.365	373.42	5.892	101.279	116.433	69.856	91.212	332.655	6.578
108918	F	14	5.47397	174.283	209.66	86.919	187.668	557.138	8.238	159.171	218.976	131.209	203.979	615.318	17.299
109018	F	9	6.08493	143.6	153.08	92.357	146.689	708.069	18.444	133.508	158.935	107.828	107.829	712.878	26.997
109118	F	24	5.23836	195.45	203.05	52.111	102.303	171.904	7.503	177.403	157.713	53.068	110.602	204.239	15.917
109318	M	13	5.46849	293.883	346.22	98.85	157.113	150.613	2.966	274.645	304.95	98.131	171.611	174.355	4.225
109518	F	10	6.03288	130.917	162.72	84.592	139.379	426.791	3.829	116.615	139.215	74.811	116.379	312.095	2.031
109718	M	10	5.48493	229.533	150.2	89.687	43.766	283	7.711	.	105.734	131.775	82.006	468.957	20.256
109818	F	17	5.84384	188.55	240.1	87.855	143.621	505.902	16.768	157.498	220.953	133.748	159.895	484.29	28.789
110018	M	16	4.86027	164.35	196.54	31.407	23.36	48.29	1.242	130.447	151.525	33.937	54.963	98.08	3.469
110118	F	14	4.95342	186.9	216	96.11	222.33	556.292	9.403	133.375	197.592	95.472	252.75	782.711	20.196
110218	F	10	5.83836	205.2	276.26	74.58	194.316	626.618	6.764	192.725	287.581	74.03	181.21	601.837	17.493
110318	F	26	5.43836	277.6	326.775	67.254	215.437	787.314	17.66	252.293	262.612	58.769	138.275	598.042	30.458
110418	M	9	5.36712	150.75	181.8	81.761	172.608	248.415	6.823	150.333	166.095	75.301	160.041	257.117	5.021
110518	F	5	6.59178	184.45	193.82	62.994	167.847	536.589	14.708	140.413	160.941	76.899	169.525	566.839	14.198
110618	F	9	5.23562	161.417	198.95	77.316	188.753	754.906	20.862	135.467	164.032	81.955	113.563	632.794	24.197
110718	M	5	5.7863	202.22	215.98	138.638	257.649	691.225	20.27	187.01	199.7	139.298	284.6	658.476	29.764
110818	F	17	5.14795	97.34	128.5	111.991	131.271	617.602	14.202	86.0127	149.392	102.105	151.849	488.958	15.351
110918	F	19	6.11781	225.4	265.15	60.949	208.943	809.129	20.485	221.5	271.091	72.213	187.704	777.568	29.29
111018	F	14	5.45753	137.317	157.28	76.019	157.051	457.508	7.036	140.575	158.346	87.41	170.324	512.597	8.402
111118	M	11	5.32877	99.8333	107.92	52.897	69.21	133.322	8.049	86.8398	79.6496	18.217	17.107	31.021	6.718
111218	F	9	5.63288	208.183	216.38	83.63	194.948	429.158	9.312	185.665	192.252	30.836	148.976	365.979	10.514
111818	M	12	5.5863	143.9	179.62	222.891	399.744	484.931	13.917	132.379	159.384	251.762	429.997	434.975	23.05
112018	M	5	6.29589	207.483	217.75	77.898	135.121	685.946	17.436	204.317	171.35	81.06	132.78	768.348	13.738
112118	M	4	4.3589	209.05	224.56	165.761	235.61	506.11	6.289	189.552	199.884	153.741	197.942	443.329	7.103
112218	F	4	5.31507	152.5	197.36	195.534	282.244	427.31	32.297	150.535	178.613	269.645	253.257	564.587	33.436
112318	F	18	5.18904	277.133	389.075	96.041	312.113	348.246	3.872	.	.	106.973	471.98	474.822	6.249
112418	F	4	1.93425	267.033	279.76	82.869	152.817	385.361	4.863	245.025	246.963	93.868	213.837	437.583	4.328
112518	M	11	4.66027	141.5	177.225	51.771	129.742	237.462	11.817	145.281	150.458	46.967	82.436	221.743	9.67
112818	M	7	4.30411	131.15	139.05	70.128	144.462	314.571	10	109.387	128.774	74.195	154.235	297.551	8.109
113418	F	17	5.39726	203.367	220.34	64.986	149.667	252.804	2.79	178.988	215.274	128.526	389.242	537.345	32.565
113518	F	8	5.65479	261.65	290.28	74.931	203.287	891.048	6.102	252.329	286.852	85.608	245.855	564.606	15.616
113618	M	24	4.5863	157.767	170.48	80.605	135.629	209.68	8.919	144.87	156.785	100.494	103.662	218.065	10.006
113718	F	6	3.84384	161.56	212.08	123.695	324.711	524.316	32.983	147.582	192.137	104.201	321.147	478.954	31.643
113818	F	6	4.75068	111.933	149.74	114.018	203.304	362.959	10.266	107.033	150.826	128.052	229.442	367.425	12.495
113918	M	13	4.92603	213.25	224.92	63.576	133.073	285.046	2.248	190.499	198.637	70.089	173.616	285.07	4.165
114018	F	10	5.49589	225.5	230.36	145.818	242.054	752.489	9.644	201.474	213.791	140.896	232.482	721.022	16.904
114318	F	24	5.73973	152.217	169.475	101.47	162.911	458.051	14.823	153.104	196.304	104.101	198.557	509.477	19.326
114418	F	28	4.99178	223.48	277.72	84.263	318.045	561.802	9.408	.	259.22	89.501	342.197	529.367	25.52
114518	F	9	5.23562	205.433	233.9	121.578	187.733	754.139	16.21	188.892	199	153.645	190.668	593.752	19.832
114818	M	6	4.95068	123.733	160.34	98.381	141.859	365.04	7.753	124.829	143.786	88.84	151.117	299.017	6.947
114918	F	15	5.13151	187.92	202.56	144.853	363.104	587.644	35.596	213.806	218.855	171.119	222.888	402.202	19.355
115118	F	3	5.01644	201.433	213.22	204.818	159.39	777.379	16.196	163.031	203.143	214.838	117.202	776.45	19.55
115218	F	8	5.88219	206.75	204.9	83.348	152.64	540.282	8.531	192.727	204.195	83.298	144.694	506.582	9.787
115318	F	1	5.2137	148.617	159.28	61.896	104.039	289.335	5.056	135.151	197.855	62.176	90.594	163.77	5.846
115418	F	4	5.3726	237.167	259.28	81.797	175.14	547.924	3.907	236.455	265.869	89.221	217.852	657.93	5.255
115518	M	4	4.86575	189.975	223.54	126.542	164.17	722.25	10.152	.	.	109.81	139.186	697.226	18.468
115718	F	11	5.11507	157.05	191.16	26.314	78.034	412.845	5.951	171.579	171.617	30.101	81.522	404.758	9.406
115918	F	3	5.7589	129.283	177.18	45.961	183.236	412.056	6.779	117.869	157.291	54.279	207.524	498.013	15.404
116018	M	10	4.41918	157.883	208.84	118.151	331.025	320.925	6.547	153.386	216.476	101.165	261.349	335.183	8.879
116118	M	52	4.4411	100.1	115.975	69.54	135.791	111.994	7.723	79.1472	95.8772	64.323	86.722	87.769	5.517
116218	F	10	6.01644	145.183	208.34	118.873	252.933	478.079	24.271	143.754	204.119	125.447	210.881	435.077	25.268
116318	M	7	4.43836	151.883	157.14	158.048	243.435	230.379	8.947	136.832	113.4	176.759	161.865	233.672	6.725
116418	M	10	4.52603	162.4	183.8	113.4	212.443	345.845	11.73	151.659	184.336	112.082	195.331	310.64	14.42
116718	F	8	5.56986	214.433	239.2	31.37	58.522	329.54	7.088	173.413	174.026	41.158	66.183	311.136	8.478
116818	F	3	4.89863	151.96	172.58	128.475	234.258	475.423	19.398	123.959	154.836	130.599	170.288	431.88	21.317
116918	M	3	4.92055	148.417	161.42	40.835	55.673	133.33	4.745	131.552	129.409	30.455	54.715	97.239	4.05
117018	M	14	3.93425	135.433	150.92	80.257	85.287	329.224	10.319	127.382	126.573	87.606	85.878	366.372	10.956
117118	M	3	4.71233	236.3	248	46.577	75.211	204.697	6.435	221.979	247.544	48.388	78.108	252.234	7.673
117318	M	3	4.53425	202.017	216.25	50.522	41.766	125.616	4.246	194.307	199.756	48.029	93.496	220.375	6.83
117618	M	8	3.55342	109.467	139.25	77.816	273.74	250.987	18.349	102.591	130.241	80.178	312.678	256.149	19.68
118018	M	20	4.12329	147.933	177.8	72.357	210.945	155.532	5.131	122.525	138.24	81.702	223.739	165.627	4.73
118118	F	2	5.06301	159.25	182.4	95.295	121.145	915.734	28.365	154.674	187.881	102.39	145.585	872.404	42.377
118418	M	11	3.87671	174.267	171.62	51.618	166.669	367.614	7.074	122.907	135.684	57.758	103.083	342.422	7.762
118518	M	3	4.61096	211.833	229.4	43.985	39.07	368.342	4.06	179.276	178.923	48.107	37.019	347.23	5.925
118918	M	10	4.50959	163.85	226.575	95.751	315.039	541.72	25.947	173.248	220.526	110.496	277.037	510.473	27.154
119318	F	6	5.75616	219.483	249.975	95.696	237.529	692.371	15.214	207.45	.	121.536	219.579	654.776	20.594
119418	F	12	5.54247	147.4	171.7	95.128	104.154	345.858	11.199	148.449	175.44	81.326	253.293	798.499	19.636
119518	M	4	4.94247	180.5	210.967	28.64	35.059	90.382	3.052	152.763	182.9	33.469	77.577	121.035	3.233
119618	F	19	4.65753	136.267	164.84	49.52	94.614	328.014	5.066	123.3	124.736	62.244	99.013	388.963	15.409
119718	M	20	4.99452	219.883	279.42	112.17	260.367	235.779	10.095	213.602	254.713	120.025	222.485	240.197	24.64
120118	F	9	5.99726	160.533	166.575	78.33	204.522	453.782	7.606	148.789	149.969	92.606	237.121	404.786	8.505
120218	M	9	5.83288	260.083	280.817	64.901	169.806	276.339	2.306	226.152	250.265	60.885	119.619	226.402	3.05
120318	F	4	6.00274	.	222.16	117.157	134.365	620.243	7.015	222.458	239.716	83.778	201.118	831.658	13.287
120618	M	20	5.21644	185.633	225.28	37.368	63.219	193.698	3.216	168.806	206.517	36.168	76.852	191.615	6.594
120818	M	8	4.9726	135.7	130.5	103.872	147.192	232.381	4.979	114.147	93.1544	109.695	153.103	254.917	6.282
121018	F	3.5	4.33288	187.633	194.775	53.83	80.888	571.238	3.472	177.86	175.705	64.469	93.155	529.699	7.567
121418	M	17	5	124.5	146.98	66.609	143.17	181.641	9.852	113.794	134.275	75.897	142.898	193.24	17.77
121818	F	12	5.27945	168.867	206.52	90.674	232.599	269.988	9.71	156.765	193.64	102.441	257.671	281.517	9.544
122218	M	3	5.05479	125.4	138.64	96.86	195.415	537.047	17.476	101.179	113.424	109.658	166.23	405.146	18.044
122318	F	12	4.81918	183.633	213.72	80.479	175.476	538	12.319	190.684	208.718	81.544	173.418	559.22	14.587
122418	F	6	4.27945	231.8	272.54	89	231.39	699.211	16.072	209.958	257.159	96.529	228.243	626.023	18.007
122518	F	1	6.4274	207.333	246.925	106.143	208.549	432.336	8.471	177.225	188.426	123.058	207.767	389.152	5.822
122618	M	6	3.70137	184.467	236.88	94.01	224.762	276.656	13.153	179.804	254.149	93.86	171.137	253.937	13.294
122718	F	6	4.50959	137.283	166.44	70.624	214.307	354.607	4.003	112.223	138.702	87.376	226.907	395.326	4.228
123018	F	12	4.71233	195.083	225.08	67.578	138.051	695.44	11.84	180.987	220.433	76.606	153.341	589.272	20.354
123118	M	12	4.62466	196.78	.	285.309	419.342	430.648	9.673	147.522	181.735	299.068	290.692	364.279	12.71
123218	F	15	5.8	192.367	224.2	53.247	167.808	717.339	12.331	180.037	183.224	59.387	203.526	746.964	14.224
123418	F	8	4.86575	163.7	192.7	82.008	119.419	307.536	11.16	165.658	200.106	92.252	114.262	335.812	19.648
123518	F	9	5.80548	205.267	232.95	59.404	83.554	494.921	5.974	214.36	222.355	60.422	66.073	427.794	5.92
123618	M	3	3.57534	210.4	261.92	218.677	254.311	285.776	2.942	196.769	241.082	219.461	225.105	280.668	3.336
123918	F	5	4.53699	176.3	225.78	80.442	303.304	369.815	7.515	162.154	217.97	94.335	224.859	481.228	21.284
124118	F	10	5.65205	148.7	198.24	44.775	115.335	395.617	12.567	120.338	165.1	36.659	79.389	334.074	11.038
124218	M	32	4.50411	157.367	169.36	76.325	162.937	483.224	3.443	119.121	152.976	73.233	99.924	440.836	6.854
124618	F	19	3.95617	128.15	149.16	106.332	212.786	401.1	12.541	117.62	151.225	98.275	253.939	390.077	7.584
124718	M	8	3.76712	196.9	237.52	137.907	143.208	489.661	4.263	182.726	200.84	90.929	48.687	304.017	4.287
125118	M	31	4.56712	206.467	229.02	137.891	204.572	395.024	11.461	189.799	215.469	123.071	211.99	449.697	15.247
125518	M	14	3.86575	170.933	172.92	61.769	103.991	320.792	14.324	161.072	157.461	60.263	104.799	356.231	15.404
126018	M	3	2.70411	212.75	216.66	114.574	171.585	321.929	5.536	166.823	193.297	110.596	246.038	292.709	6.461
126118	F	12	5.41644	254.617	339.52	29.786	96.757	421.393	6.242	229.283	252.039	37.164	88.806	496.742	7.904
126218	M	4	4.78082	167.35	184.08	48.138	137.026	178.635	6.905	151.723	154.376	72.487	150.318	222.392	11.213
126318	M	2	4.43836	184.825	190.72	108.26	194.84	695.782	9.852	159.097	163.876	132.778	204.093	744.933	24.491
126518	M	5	4.51507	186.683	210.2	196.986	245.127	417.318	14.334	187.109	175.852	180.161	225.892	340.173	13.547
126918	F	9	5.43288	195.233	213.82	79.695	218.184	702.578	8.886	167.551	183.533	105.601	256.562	714.742	9.613
127018	F	14	4.71507	131.8	109.62	151.898	.	.	.	108.618	129.031	162.609	237.51	599.6	36.831
127118	M	13	3.56986	131.483	146.02	44.876	163.009	241.434	9.165	96.1886	107.396	65.621	241.449	265.326	12.748
127518	M	6	4.4	150.583	191.5	32.43	130.503	182.187	1.626	145.425	190.133	31.403	465.912	830.044	20.926
127918	M	6	3.78082	104.7	127.9	64.45	112.924	191.88	11.549	101.354	108.04	65.066	123.074	238.332	15.645
128518	M	10	3.75342	173.817	194.74	126.608	267.055	481.107	15.125	157.734	170.185	138.76	213.933	518.069	15.499
128818	M	3	4.6411	275.567	300.52	32.468	97.144	217.039	3.793	248.651	277.48	37.861	52.397	233.45	5.968
129018	M	4	3.58082	164.617	204.575	106.814	236.358	489.997	9.251	143.601	168.481	120.842	235.619	505.662	8.061
129118	M	3	3.97808	131.167	148.64	101.262	218.169	333.954	8.193	131.444	147.642	128.956	253.62	375.376	11.446
129218	M	11	3.4137	200.067	230.12	110.895	206.93	479.781	4.18	191.6	203.752	113.667	161.753	515.26	6.694
129318	F	5	4.25479	210.533	264.32	78.751	136.921	617.451	10.667	198.598	271.209	66.006	89.645	541.958	14.506
129418	F	4	4.74521	144.117	143.84	53.103	128.419	379.052	16.556	175.228	138.472	54.57	139.735	397.782	30.193
129718	F	18	4.31781	103.92	139.48	105.026	237.617	632.724	42.918	101.924	133.819	93.184	174.393	566.525	43.035
129818	M	4	3.56164	178.533	209.24	138.674	292.761	710.957	9.794	151	146.207	140.05	286.278	714.57	20.283
130018	M	10	3.73973	.	185.96	81.993	.	.	.	137.366	160.923	86.534	314.822	312.281	20.804
130318	F	5	3.70959	182.44	214.84	188.187	247.982	545.959	18.149	189.442	231.036	187	216.012	606.495	16.811
130518	M	20	4.39452	317.683	366.6	157.151	376.784	229.838	17.846	313.163	337.657	138.738	321.996	201.606	28.46
130718	M	26	3.72055	159.083	177.88	150.49	255.265	487.518	20.518	158.471	170.539	148.672	141.64	496.852	24.523
130818	M	4	4.52329	175.65	211.44	87.899	169.628	219.092	3.707	173.364	186.911	101.931	165.951	228.874	10.295
130918	M	20	4.30959	181.35	188.875	106.417	103.841	265.62	15.003	166.618	187.727	130.434	104.127	322.28	23.975
131118	F	14	3.82192	208.917	212.74	78.031	165.181	733.596	8.152	186.526	179.386	75.773	124.528	692.87	7.255
131618	M	20	3.22466	163.367	192.74	52.421	166.638	464.67	33.896	177.214	185.353	111.409	247.586	675.373	57.868
132018	F	10	4.67945	176.817	207.54	57.124	114.601	440.688	2.422	142.555	144.968	77.711	242.671	487.242	9.775
132218	M	3	4.47671	199.317	191.22	60.985	253.372	289.687	3.362	173.134	170.433	69.749	260.83	307.948	18.196
132418	F	3	3.40822	241.65	256.05	34.784	133.638	402.93	11.27	254.012	279.874	38.96	137.47	387.303	19.164
132518	M	9	3.84384	234.6	269.95	60.978	146.6	107.895	2.135	219.769	264.621	62.111	132.077	123.226	7.374
132618	M	8	4	244.767	235.22	41.358	95.284	177.896	2.01	236.917	237.799	54.964	93.529	216.312	4.521
132818	M	8	4.3726	192.567	218.56	47.974	117.023	465.524	4.413	178.328	200.482	62.205	147.223	517.325	11.022
133518	M	3	4.51233	279.683	286.64	83.009	96.834	695.03	3.8	246.836	247.815	71.338	84.946	573.489	6.349
133818	M	5	4.72329	181.283	204.175	92.054	141.706	203.557	1.338	156.756	170.886	121.526	167.777	268.707	9.599
134118	M	5	3.92603	251.85	271.18	76.447	108.263	272.067	1.235	255.705	301.636	83.467	117.605	261.773	3.233
134218	M	3	4.41096	211.433	237.68	65.868	202.136	157.819	2.198	202.48	214.024	71.63	156.483	175.635	6.128
134418	F	12	4.66027	109.217	119.36	98.592	304.229	463.259	37.565	105.184	123.634	109.508	274.985	519.089	52.247
134518	F	5	4.73151	182.167	197.82	122.112	258.398	539.86	21.493	166.977	210.837	145.072	230.725	567.502	25.966
134718	M	12	4.8274	191.55	177.46	139.513	417.795	629.031	17.295	199.766	170.708	161.269	225.811	492.678	14.283
135018	F	8	4.00822	109.167	123.02	84.794	183.039	462.353	18.026	87.5111	97.0703	98.426	164.511	350.708	27.64
135418	F	7	4.19178	191.817	222.9	102.463	130.057	440.797	12.849	175.531	201.977	99.651	114.31	422.475	24.027
135518	M	6	4.53151	146.6	183.15	177.913	340.931	305.784	2.043	117.08	.	196.678	288.341	322.787	3.147
135718	F	3	4.18904	229.8	250.88	69.948	165.031	506.333	10.381	220.78	223.767	81.618	188.298	517.139	20.549
136018	M	12	4.34794	192.333	220.9	76.288	223.126	251.205	4.01	178.36	188.088	77.573	220.592	200.424	34.709
136118	M	11	4.52055	149.283	141.68	59.114	194.523	491.749	11.335	105.362	73.2111	46.623	161.64	449.431	8.34
136518	M	18	3.7452	118.767	130.2	.	.	.	.	114.232	122.7	155.976	192.74	273.709	11.899
136918	M	5	4.43014	178.48	201.12	235.416	232.441	411.057	7.019	163.867	191.144	270.636	354.564	425.801	7.741
137018	M	22	3.94521	239.967	366.6	58.886	130.164	377.597	7.976	222.079	248.855	56.466	85.485	307.589	10.149
137218	M	3	3.89863	158.583	180.9	83.986	218.773	272.784	1.344	135.347	157.527	93.064	270.421	277.089	1.989
137318	F	19	3.1863	197.033	219	75.211	167.782	726.125	24.347	204.76	203.636	84.481	216.546	703.687	26.29
137518	M	3	3.69863	169.383	182.8	95.04	.	.	.	149.196	154.422	47.051	116.949	355.782	8.383
137618	F	3	4.73151	199.183	223.14	25.497	47.257	134.582	4.442	185.059	205.663	25.179	46.918	169.248	6.278
137718	F	7	3.70685	169.8	205.98	65.948	175.452	350.876	9.806	185.332	216.269	70.149	212.266	395.808	20.361
138018	M	5	4.56164	186.55	191.025	128.318	184.655	269.689	11.859	169.276	174.178	125.45	153.935	310.365	14.701
138118	F	9	4.56712	220.26	225.46	137.495	153.26	853.418	14.72	220.491	204.3	137.492	130.913	790.471	15.44
138218	F	26	3.51507	125.767	158.58	41.882	67.639	415.246	5.591	125.26	155.458	68.877	104.918	565.678	12.689
138618	M	9	4.51233	175.533	192.525	.	.	.	.	183.84	202.76	168.31	264.284	523.381	15.178
138718	M	4	4.27123	210.333	249.3	58.986	75.855	389.201	10.188	214.486	228.747	59.444	77.605	366.904	7.122
139218	M	21	4.10959	156.7	166.7	.	.	.	.	137.192	159.539	82.723	222.142	337.808	5.693
139918	M	13	4.05206	189.383	207.9	78.538	.	.	.	176.087	198.281	76.258	94.061	215.148	4.933
140118	M	14	3.3589	208.917	231.875	39.03	.	.	.	182.971	193.25	76.484	143.638	303.072	11.358
140818	F	8	2.45753	94.3333	115.58	87.898	150.943	440.287	.	77.8854	94.4883	64.833	102.253	318.396	29.571
140918	F	3	4.40822	156.85	179.08	48.474	.	.	.	151.402	177.115	56.851	148.585	401.692	6.706
141018	M	19	3.90411	144.467	175.82	87.35	.	.	.	136.305	144.742	89.775	104.403	211.436	8.734
141118	F	4	4.29863	206.4	213.04	70.573	.	.	.	188.261	185.073	88.453	109.305	409.634	10.71
141218	M	11	3.86027	153.2	173.5	41.832	43.809	66.261	.	144.231	166.873	37.899	58.539	90.093	4.568
141818	M	9	4.21918	165.68	158.72	81.425	164.311	303.53	.	163.983	149.175	76.122	144.353	303.056	10.724
142418	M	3	3.46301	156.817	176.42	183.59	470.285	388.982	.	156.954	165.19	186.805	403.316	398.028	18.367
142718	F	10	3.62192	77.1833	100.525	87.642	195.15	636.062	.	74.1447	89.4227	93.825	205.352	596.89	28.782
143818	M	22	4.25205	142.517	194.08	38.95	193.624	197.904	.	126.766	172.17	45.606	116.193	210.497	7.422
144518	M	23	4.3589	175.833	178.85	62.663	137.907	296.519	.	181.57	149.814	50.379	84.481	273.929	7.963
144918	M	1	3.43288	232.917	248.98	57.432	69.098	143.032	.	199.432	199.356	52.999	88.792	150.752	5.114
145018	M	10	3.83562	226.05	187.1	105.609	202.367	152.812	.	232.033	176.698	97.682	136.294	165.105	12.062
145218	F	16	4.12329	139.95	174.82	128.32	193.162	447.652	.	151.487	176.962	119.311	210.712	424.926	15.816
145318	M	18	4.23014	214.4	260.86	135.203	222.287	214.65	.	200.688	199.208	139.999	219.164	229.255	20.423
